# Supplementary material for: Relationship between Corvis ST tonometry parameters and mean blur rate in the optic nerve head tissue area in healthy eyes
Source: PLoS One. 2026 Jun 23;21(6):e0351637. doi: 10.1371/journal.pone.0351637 (PMC13289879; doi:10.1371/journal.pone.0351637)
Supplement: S1 Data — (XLSX) [file pone.0351637.s001.xlsx]

## Sheet: Sheet1
Subject_ID	Sex	Eye	SBP	DBP	MAP	MBR_T	AL	IOP	QS	CCT	A1T	A1V	A2T	A2V	HCT	PD	Radius	A1DA	HCDA	A2DA	A1L	HCL	A2L	WEM	WEM_time	Software_Version
1	F	R	87	49.5	62	10.7	26.08	9	OK	571	7.15	0.16	22.54	-0.28	17.09	5.07	6.76	0.13	1.12	0.42	2.2	6.64	2.59	0.31	22.24	1.6r2031
2	F	L	99.5	61	73.8333	15.5	23.47	12	OK	627.67	7.56	0.13	21.79	-0.25	16.93	4.66	7.65	0.13	0.97	0.38	2.35	6.15	3.51	0.27	21.47	1.6r2031
2	F	R	99.5	61	73.8333	15.9	23.48	13	OK	617.67	7.8	0.13	21.72	-0.24	17.1	4.7	9.12	0.15	0.95	0.44	2.52	6.64	2.81	0.32	21.95	1.6r2031
3	F	R	91.5	51.5	64.8333	15.1	23.74	11	OK	499.67	7.25	0.17	22.07	-0.27	17.1	4.99	6.24	0.14	1.16	0.43	2.3	6.4	2.44	0.32	22.03	1.6r2031
3	F	L	91.5	51.5	64.8333	15.8	23.66	11	OK	496	7.21	0.16	22.08	-0.3	17.23	5.07	6.14	0.12	1.2	0.43	2.15	6.25	2.34	0.33	21.54	1.6r2031
4	F	R	108	59	75.3333	9.8	25.3	11	OK	562.67	6.89	0.14	22.67	-0.26	17.7	5.18	6.57	0.11	1.14	0.45	2.05	6.59	2.2	0.36	22.7	1.6r2031
4	F	L	108	59	75.3333	10.5	25.49	8	OK	561.33	6.95	0.15	22.7	-0.26	17.22	5.15	5.88	0.12	1.17	0.47	2.2	6.59	3.09	0.37	22.77	1.6r2031
5	M	R	99	54.5	69.3333	8.5	23.35	11	OK	675	7.36	0.14	22.12	-0.27	17.04	4.89	7.36	0.14	1.12	0.48	2.5	6.46	3.87	0.34	21.66	1.6r2031
5	M	L	99	54.5	69.3333	8.7	23.25	13	OK	669	7.56	0.12	21.86	-0.24	17.35	4.63	7.85	0.13	1.03	0.47	2.49	6.17	3.27	0.33	21.58	1.6r2031
6	F	L	125.5	74.5	91.5	13	26.28	13	OK	602	7.69	0.14	21.98	-0.26	17.86	4.73	6.68	0.13	1.05	0.46	2.36	6.21	2.77	0.36	21.64	1.6r2031
6	F	R	125.5	74.5	91.5	13.7	26.29	15	OK	606.67	7.84	0.13	21.86	-0.24	18.02	4.57	6.16	0.13	1.01	0.42	2.35	5.89	2.54	0.33	21.53	1.6r2031
7	F	L	107	72.5	84	9.1	25.72	12	OK	578	7.24	0.14	22.1	-0.3	17.07	5.29	7.47	0.13	1.17	0.43	2.24	7.02	3.02	0.31	22.53	1.6r2031
7	F	R	107	72.5	84	10.3	25.51	14	OK	577.33	7.22	0.15	22.09	-0.28	17.09	5.19	7.68	0.12	1.13	0.4	2.36	7.1	2.67	0.29	21.71	1.6r2031
8	F	R	138	81	100	8.9	24.46	15	OK	567	7.54	0.12	21.51	-0.22	16.93	4.78	7.71	0.13	0.97	0.43	2.35	6.13	2.58	0.33	22.32	1.6r2031
8	F	L	138	81	100	9.5	24.49	16	OK	572	7.54	0.11	21.44	-0.19	17.58	4.53	7.46	0.13	0.93	0.41	2.32	5.76	2.86	0.3	21.97	1.6r2031
9	F	L	96.5	56	69.5	10.5	26.45	11	OK	516.67	7.41	0.16	21.84	-0.3	16.6	5.13	6.69	0.13	1.1	0.33	2.22	6.53	2.43	0.22	21.68	1.6r2031
10	F	L	106	68.5	81	8.6	24.58	14	OK	548.33	7.31	0.15	22.02	-0.23	16.8	4.94	7.87	0.13	1.05	0.48	2.1	6.58	3.51	0.37	23.27	1.6r2031
10	F	R	106	68.5	81	11.4	24.53	16	OK	540.33	7.28	0.15	21.95	-0.26	16.63	4.92	7.49	0.12	1.03	0.38	2.04	6.43	2.71	0.29	22.79	1.6r2031
11	F	L	109.5	58	75.1667	18	21.86	12	OK	515.67	7	0.17	22.36	-0.26	17.41	4.89	6.58	0.12	1.11	0.43	2.09	6.12	2.25	0.34	22.87	1.6r2031
11	F	R	109.5	58	75.1667	18.4	21.76	12	OK	516.67	6.91	0.17	22.47	-0.27	16.74	4.85	5.88	0.12	1.11	0.37	2.09	6.14	2.17	0.28	21.97	1.6r2031
12	F	L	102.5	59	73.5	10.1	24.46	9	OK	589.33	7.17	0.16	22.62	-0.3	17.18	5.21	6.69	0.13	1.17	0.39	2.38	6.78	2.95	0.27	22.11	1.6r2031
12	F	R	102.5	59	73.5	10.5	24.69	12	OK	585	7.3	0.14	22.01	-0.28	17.15	5.04	7.05	0.13	1.09	0.37	2.31	6.66	3.28	0.24	22.15	1.6r2031
13	F	L	100.5	62	74.8333	10.4	24.47	13	OK	559.67	7.31	0.13	22.12	-0.25	17	5.01	7.84	0.12	1.04	0.44	2.22	6.55	2.55	0.33	22.08	1.6r2031
13	F	R	100.5	62	74.8333	11.1	24.52	13	OK	554	7.45	0.13	21.86	-0.24	17.33	4.86	7.38	0.13	1.02	0.43	2.26	6.32	2.62	0.33	21.87	1.6r2031
14	F	L	92	50.5	64.3333	14.6	24.97	10	OK	583	7.29	0.15	22.25	-0.25	17.92	4.92	6.63	0.12	1.17	0.55	2.16	6.48	3.33	0.44	23.39	1.6r2031
15	F	R	84	43	56.6667	14.3	23.24	10	OK	550.67	6.99	0.17	22.99	-0.28	17.48	5.21	6.45	0.12	1.2	0.45	2.2	6.83	2.34	0.35	23.23	1.6r2031
15	F	L	84	43	56.6667	15.1	23.43	10	OK	544	7.01	0.16	22.77	-0.27	17.94	5.15	6.98	0.12	1.17	0.5	2.22	6.79	3.53	0.4	24.03	1.6r2031
16	M	L	130	69	89.3333	10.4	24.98	9	OK	562.67	7.02	0.15	22.3	-0.27	17.98	5.11	7.58	0.12	1.14	0.43	2.25	6.47	2.57	0.32	22.83	1.6r2031
17	M	R	121.5	74	89.8333	9.4	24.38	12	OK	590.67	7.07	0.16	22.29	-0.27	17.4	5.13	7.28	0.13	1.14	0.43	2.35	6.89	3.39	0.32	22.17	1.6r2031
18	M	R	121	62.5	82	8.7	25.64	7	OK	528	7.11	0.16	22.33	-0.3	17.22	5.2	6.58	0.12	1.15	0.36	2.16	6.66	3.73	0.26	21.92	1.6r2031
18	M	L	121	62.5	82	10.6	26.17	10	OK	550.67	7.3	0.15	21.96	-0.25	17.14	4.97	6.94	0.12	1.04	0.39	2.24	6.32	2.45	0.29	23.38	1.6r2031
19	M	L	118.5	69.5	85.8333	17.6	27.02	10	OK	515	7.11	0.15	22.06	-0.29	17.17	5.13	6.21	0.13	1.21	0.46	2.17	6.46	3.27	0.35	21.79	1.6r2031
19	M	R	118.5	69.5	85.8333	19.1	26.89	10	OK	522.67	7.09	0.15	22.17	-0.26	16.93	5.31	6.85	0.13	1.18	0.41	2.2	6.94	2.43	0.32	23.32	1.6r2031
20	F	R	85	54.5	64.6667	15.2	24.44	17	OK	573.33	7.31	0.15	22.04	-0.25	17.35	4.81	6.64	0.12	1.1	0.46	2.11	5.93	2.21	0.36	21.81	1.6r2031
20	F	L	85	54.5	64.6667	16.3	23.49	18	OK	586	7.4	0.15	21.95	-0.25	17.06	4.72	6.38	0.13	1.11	0.48	2.18	5.91	2.33	0.38	21.75	1.6r2031
21	F	R	121	75	90.3333	10.3	24.29	10	OK	583.67	7.23	0.16	22.16	-0.27	17.63	4.94	6.48	0.13	1.16	0.46	2.14	6.25	2.67	0.35	21.71	1.6r2031
21	F	L	121	75	90.3333	10.8	24.21	11	OK	583.67	7.19	0.15	22.15	-0.26	17.42	4.93	6.49	0.12	1.18	0.45	2.06	6.39	3.66	0.35	21.27	1.6r2031
22	F	R	112.5	70.5	84.5	12.7	22.22	11	OK	531.33	7.39	0.15	22.25	-0.26	16.94	4.86	6.75	0.12	1	0.36	2.11	6.01	2.43	0.27	21.55	1.6r2031
22	F	L	112.5	70.5	84.5	16.5	22.21	11	OK	534	7.47	0.15	22.27	-0.24	17.63	4.75	6.93	0.12	1	0.4	2.25	6.04	3.03	0.31	21.58	1.6r2031
23	M	L	125	75	91.6667	13.5	25.1	10	OK	541.33	7.12	0.15	22.13	-0.27	16.43	5.1	6.13	0.13	1.1	0.32	2.34	6.53	3.56	0.22	21.75	1.6r2031
23	M	R	125	75	91.6667	14.3	25.34	10	OK	540.33	6.99	0.15	22.3	-0.29	16.74	5.2	6.68	0.13	1.14	0.36	2.3	6.9	2.83	0.26	21.9	1.6r2031
24	F	L	93.5	57	69.1667	13.2	26.79	20	OK	609.33	7.53	0.13	21.7	-0.26	17.09	5.16	8.64	0.14	1.07	0.37	2.51	7.19	3.19	0.25	22.09	1.6r2031
25	F	L	114	76.5	89	13.1	24.49	13	OK	554.33	7.47	0.14	21.93	-0.27	17.09	4.73	6.46	0.13	0.99	0.29	2.29	6.12	2.39	0.19	21.32	1.6r2031
25	F	R	114	76.5	89	14.3	24.35	12	OK	556.33	7.36	0.14	21.98	-0.27	17.06	4.76	6.65	0.13	1.01	0.32	2.25	6.13	2.51	0.21	21.45	1.6r2031
26	F	R	97	55	69	13.9	24.81	12	OK	541.67	7.06	0.16	22.42	-0.28	17.54	5.33	6.99	0.12	1.22	0.38	2.23	6.84	3.24	0.29	21.85	1.6r2031
26	F	L	97	55	69	14	24.67	10	OK	543	7.06	0.16	22.3	-0.32	17.54	5.34	6.42	0.12	1.22	0.36	2.19	6.67	2.89	0.26	21.7	1.6r2031
27	F	L	159.5	90.5	113.5	14.9	24.18	16	OK	612.33	7.86	0.13	21.96	-0.24	17.48	4.47	6.09	0.13	0.96	0.42	2.36	5.82	3.27	0.33	21.96	1.6r2031
27	F	R	159.5	90.5	113.5	16.4	24.57	20	OK	623	8.18	0.12	21.56	-0.24	17.25	4.45	6.84	0.14	0.89	0.42	2.41	5.62	2.66	0.32	22.25	1.6r2031
28	F	L	95.5	51	65.8333	12.9	22.92	10	OK	552.67	7.19	0.15	22.32	-0.23	17.52	4.89	7.61	0.12	1.05	0.51	2.23	6.37	2.6	0.41	23.76	1.6r2031
28	F	R	95.5	51	65.8333	13	23.02	10	OK	545.67	7.17	0.16	22.41	-0.23	17.67	4.89	7.72	0.13	1.05	0.49	2.4	6.31	2.58	0.39	23.37	1.6r2031
29	F	R	117.5	66	83.1667	12.8	22.27	12	OK	575.67	7.39	0.15	21.91	-0.26	16.91	4.61	6.02	0.13	0.98	0.31	2.24	5.74	2.3	0.21	21.15	1.6r2031
29	F	L	117.5	66	83.1667	13.4	22.53	12	OK	573.67	7.36	0.15	21.91	-0.25	17.24	4.65	6.3	0.13	1	0.31	2.21	5.89	2.41	0.21	21.39	1.6r2031
30	F	L	97	68	77.6667	8.6	23.14	16	OK	570	7.47	0.14	21.89	-0.23	18.04	4.58	7.99	0.14	1.02	0.55	2.41	6.27	3.02	0.43	22.89	1.6r2031
30	F	R	97	68	77.6667	10.4	23.27	16	OK	560	7.65	0.14	21.75	-0.24	17.36	4.64	8.15	0.14	0.96	0.44	2.58	6.17	2.92	0.32	22.52	1.6r2031
31	F	L	104	74.5	84.3333	11.2	23.88	12	OK	571	7.5	0.14	21.84	-0.26	17.44	4.77	6.81	0.13	1.09	0.47	2.22	5.83	2.76	0.36	21.21	1.6r2031
32	F	L	87.5	55.5	66.1667	15.9	21.93	13	OK	539.33	6.87	0.17	22.84	-0.3	17.56	4.94	6.25	0.12	1.24	0.49	2.18	6.35	2.75	0.36	22.72	1.6r2031
32	F	R	87.5	55.5	66.1667	17.2	21.95	14	OK	539.33	7.1	0.17	22.48	-0.28	17.5	4.91	6.45	0.13	1.18	0.5	2.08	6.07	2.38	0.38	22.27	1.6r2031
33	M	R	122.5	78	92.8333	9.1	24.98	11	OK	590	7.27	0.14	22.06	-0.27	17.3	5.11	7.98	0.14	1.11	0.43	2.5	6.81	3.58	0.31	21.76	1.6r2031
33	M	L	122.5	78	92.8333	10.3	25.53	10	OK	585.33	7.38	0.14	21.74	-0.28	17.22	4.94	7.92	0.14	1.08	0.46	2.5	6.59	3.11	0.33	21.61	1.6r2031
34	F	R	95.5	55.5	68.8333	10.6	25.89	12	OK	583	7.27	0.16	22.17	-0.31	16.5	5.2	6.4	0.13	1.19	0.37	2.29	6.9	2.76	0.26	22.2	1.6r2031
35	F	L	113.5	65	81.1667	14.1	26.56	15	OK	548	7.57	0.14	21.82	-0.25	16.4	4.96	8.04	0.13	1.03	0.41	2.34	6.56	2.72	0.3	22.56	1.6r2031
35	F	R	113.5	65	81.1667	14.6	26.64	15	OK	549.33	7.78	0.12	21.56	-0.25	17.15	4.7	6.9	0.14	1.01	0.42	2.19	6.03	2.65	0.31	22.77	1.6r2031
36	F	R	89.5	55.5	66.8333	10.6	24.3	14	OK	519.67	7.22	0.15	22.03	-0.25	17.4	4.9	7.59	0.12	1.04	0.42	2.11	6.23	2.93	0.33	21.72	1.6r2031
36	F	L	89.5	55.5	66.8333	11	24.28	14	OK	525.33	7.11	0.15	22.24	-0.25	17.54	4.99	7.41	0.12	1.05	0.41	2.18	6.45	2.43	0.31	22.09	1.6r2031
37	F	R	91.5	47	61.8333	13.6	24.99	11	OK	523.33	7	0.16	22.41	-0.27	17.04	5.26	6.94	0.12	1.17	0.44	2.16	6.63	3.07	0.35	23.04	1.6r2031
37	F	L	91.5	47	61.8333	14.7	24.51	12	OK	514.33	7.1	0.16	22.15	-0.25	17.66	5.08	7.53	0.12	1.12	0.48	2.15	6.28	2.48	0.39	23.21	1.6r2031
38	F	L	111	71	84.3333	11.2	22.72	10	OK	519	7.04	0.16	22.35	-0.27	17.37	5.05	7.06	0.13	1.19	0.5	2.37	6.52	2.85	0.38	22.3	1.6r2031
38	F	R	111	71	84.3333	13.5	22.72	11	OK	515	7.03	0.16	22.19	-0.27	17.56	4.93	6.76	0.12	1.22	0.54	2.27	6.34	2.53	0.44	21.88	1.6r2031
39	F	L	116	71.5	86.3333	8.6	26.5	8	OK	549.33	6.87	0.16	22.9	-0.35	16.9	5.73	8.11	0.13	1.31	0.37	2.39	7.81	2.9	0.25	22.75	1.6r2031
39	F	R	116	71.5	86.3333	9.7	26.57	10	OK	548.67	6.92	0.16	22.66	-0.34	17.22	5.52	7.31	0.13	1.28	0.38	2.47	7.4	2.85	0.26	22.54	1.6r2031
40	F	R	106	67.5	80.3333	10.7	25.64	11	OK	575	7.13	0.16	22.49	-0.29	17.45	5.13	7.09	0.13	1.15	0.44	2.48	6.76	2.89	0.32	22.14	1.6r2031
41	F	L	100.5	50.5	67.1667	14.4	25.96	11	OK	520	7.03	0.16	22.11	-0.29	17.21	5.41	6.97	0.12	1.22	0.37	2.31	6.96	2.29	0.27	21.6	1.6r2031
41	F	R	100.5	50.5	67.1667	17.2	25.88	11	OK	511.67	7.05	0.17	22.09	-0.28	16.76	5.39	7.35	0.12	1.15	0.32	2.29	7.04	2.17	0.24	23.16	1.6r2031
42	F	L	98	59.5	72.3333	17.1	28.21	12	OK	531.33	6.98	0.16	22.23	-0.28	16.62	5.4	6.66	0.12	1.2	0.34	2.05	6.97	2.2	0.25	21.93	1.6r2031
42	F	R	98	59.5	72.3333	17.6	27.29	12	OK	531	7.17	0.16	21.88	-0.28	16.61	5.22	7.09	0.13	1.12	0.33	2.2	6.64	2.29	0.23	21.77	1.6r2031
43	F	R	94.5	52	66.1667	9.9	21.54	9	OK	557.67	7.07	0.17	22.29	-0.25	17.75	4.69	6.73	0.12	1.08	0.47	2.22	5.66	2.34	0.38	21.76	1.6r2031
43	F	L	94.5	52	66.1667	10.4	21.49	9	OK	565.67	7.01	0.15	22.3	-0.25	17.11	4.91	7.56	0.12	1.03	0.41	2.01	6.26	2.77	0.31	22.11	1.6r2031
44	F	R	91.5	52	65.1667	11.2	22.67	15	OK	547.67	7.2	0.16	22.83	-0.27	17.94	4.95	5.91	0.12	1.19	0.52	2.28	6.21	3.04	0.42	22.27	1.6r2031
45	F	R	97.5	61	73.1667	10.5	24.78	13	OK	549.67	7.62	0.15	21.91	-0.29	17.48	4.85	6.6	0.13	1.04	0.41	2.36	6.28	2.64	0.3	21.42	1.6r2031
45	F	L	97.5	61	73.1667	10.7	24.7	12	OK	549.67	7.52	0.15	22.17	-0.28	17.56	4.8	6.51	0.13	1.05	0.41	2.29	6.19	3.33	0.3	21.58	1.6r2031
46	F	L	76	32.5	47	11	23.8	12	OK	563.33	7.47	0.16	22.28	-0.27	17.86	4.83	6.7	0.12	1.06	0.45	2.07	6.03	2.77	0.34	22.08	1.6r2031
46	F	R	76	32.5	47	12.9	23.79	14	OK	560.67	7.65	0.14	21.9	-0.28	17.71	4.77	6.88	0.13	1.02	0.4	2.28	6.18	2.54	0.3	21.71	1.6r2031
47	F	R	100	60.5	73.6667	16.1	23.89	11	OK	517	7.46	0.17	22.41	-0.25	16.94	4.84	6.34	0.13	1.01	0.38	2.15	5.99	2.33	0.29	21.95	1.6r2031
47	F	L	100	60.5	73.6667	16.6	23.57	11	OK	523.67	7.33	0.18	22.62	-0.26	17.02	4.98	6.83	0.12	1.03	0.36	2.17	6.17	3.12	0.27	22.04	1.6r2031
48	F	R	128	76.5	93.6667	10.2	23.96	14	OK	542.33	7.58	0.15	21.98	-0.26	17.25	4.81	6.77	0.12	1.05	0.46	2.16	6.07	2.53	0.36	22.33	1.6r2031
48	F	L	128	76.5	93.6667	10.8	23.79	14	OK	536	7.66	0.14	21.87	-0.24	17.79	4.61	6.73	0.13	1.04	0.49	2.15	6.21	3.59	0.39	22.01	1.6r2031
49	F	L	112	63.5	79.6667	12.7	25.59	8	OK	551	7.34	0.17	22.35	-0.27	17.17	5.04	6.42	0.12	1.15	0.48	2.16	6.55	3.58	0.37	22.78	1.6r2031
49	F	R	112	63.5	79.6667	13.5	25.37	9	OK	562.67	7.4	0.16	22.45	-0.27	17.25	4.97	6.84	0.12	1.08	0.43	2.29	6.48	2.7	0.32	22.47	1.6r2031
50	F	R	104.5	61.5	75.8333	15.2	25.63	11	OK	517.33	7.74	0.16	21.75	-0.28	17.25	4.74	6.1	0.13	0.99	0.32	2.22	5.73	2.23	0.23	21.3	1.6r2031
50	F	L	104.5	61.5	75.8333	17.1	25.57	11	OK	510.67	7.65	0.16	21.87	-0.28	17.4	4.9	6.47	0.13	1.01	0.35	2.25	6.28	3.72	0.27	21.54	1.6r2031
51	F	L	89	55	66.3333	9.4	24.97	7	OK	528	6.71	0.17	23.25	-0.3	17.34	5.38	6.03	0.11	1.35	0.45	2.12	6.92	3.29	0.34	22.88	1.6r2031
51	F	R	89	55	66.3333	9.5	24.87	10	OK	514.67	6.89	0.17	22.65	-0.3	17.04	5.28	6.52	0.12	1.31	0.49	2.13	6.86	2.78	0.38	22.35	1.6r2031
52	M	L	104.5	62	76.1667	11.2	23.92	10	OK	521.33	7.29	0.17	22.32	-0.28	17.33	5.01	5.91	0.12	1.11	0.39	2.24	6.57	3.78	0.29	21.76	1.6r2031
53	M	L	122.5	85.5	97.8333	9.4	23.51	13	OK	569.33	7.33	0.15	21.89	-0.28	17.16	4.87	7.37	0.13	1.12	0.49	2.32	6.32	3.57	0.37	21.62	1.6r2031
53	M	R	122.5	85.5	97.8333	10.5	23.47	14	OK	572.67	7.32	0.15	22.07	-0.27	17.64	4.8	6.8	0.13	1.12	0.49	2.44	6.29	3.56	0.37	21.64	1.6r2031
54	M	L	154	95.5	115	8.5	26.22	10	OK	518	7.27	0.15	21.82	-0.31	16.71	5.24	6.84	0.12	1.06	0.31	2.12	6.7	3.19	0.2	21.75	1.6r2031
54	M	R	154	95.5	115	10.6	26.22	10	OK	523.33	7.27	0.15	22.05	-0.3	17.09	5.33	7.66	0.12	1.06	0.3	2.33	6.81	2.64	0.2	21.58	1.6r2031
55	M	R	92	52.5	65.6667	11.2	23.78	10	OK	561.33	7.61	0.14	21.98	-0.31	17.33	4.99	7.04	0.14	1.09	0.39	2.62	6.46	2.99	0.27	21.3	1.6r2031
56	F	L	88.5	52	64.1667	12.7	26.33	10	OK	469.67	7.15	0.19	22.56	-0.35	17.17	5.43	5.45	0.13	1.32	0.37	2.2	6.95	3.52	0.27	22.15	1.6r2031
56	F	R	88.5	52	64.1667	13.8	26.51	12	OK	470.33	7.23	0.19	22.41	-0.34	16.94	5.28	5.3	0.13	1.27	0.34	2.22	6.8	2.09	0.24	21.98	1.6r2031
